# Supplementary material for: Luteolin Alleviates AflatoxinB1-Induced Apoptosis and Oxidative Stress in the Liver of Mice through Activation of Nrf2 Signaling Pathway
Source: Antioxidants (Basel). 2021 Aug 9;10(8):1268. doi: 10.3390/antiox10081268 (PMC8389199; doi:10.3390/antiox10081268)
Supplement: Supplementary file 1 [file antioxidants-10-01268-s001.zip]

Archive with 1 entries (1 files):
- antioxidants-1311556-supplementary.pdf
